# Supplementary material for: A Bayesian Mixture Model approach to expected possession values in rugby league
Source: PLoS One. 2024 Nov 21;19(11):e0308222. doi: 10.1371/journal.pone.0308222 (PMC11581272; doi:10.1371/journal.pone.0308222)
Supplement: S1 Appendix — (ZIP) [file pone.0308222.s001.zip]

Archive with 2 entries (2 files):
- S1 Appendices.pdf
- S1 Appendices.tex
