# Supplementary material for: A Bayesian Mixture Model approach to expected possession values in rugby league
Source: PLoS One. 2024 Nov 21;19(11):e0308222. doi: 10.1371/journal.pone.0308222 (PMC11581272; doi:10.1371/journal.pone.0308222)
Supplement: S1 Appendix — (ZIP) [file pone.0308222.s001.zip › S1 Appendices.tex]

\documentclass[11pt,letterpaper]{article}
\usepackage[top=0.85in,left=1in,right=1in,footskip=0.75in]{geometry}

% amsmath and amssymb packages, useful for mathematical formulas and symbols
\usepackage{amsmath,amssymb}

% Use adjustwidth environment to exceed column width (see example table in text)
\usepackage{changepage}

% textcomp package and marvosym package for additional characters
\usepackage{textcomp,marvosym}

% cite package, to clean up citations in the main text. Do not remove.
\usepackage{cite}

% Use nameref to cite supporting information files (see Supporting Information section for more info)
\usepackage{nameref,hyperref}

% line numbers
\usepackage[right]{lineno}

% ligatures disabled
\usepackage{microtype}
\DisableLigatures[f]{encoding = *, family = * }

% color can be used to apply background shading to table cells only
\usepackage[table]{xcolor}

% array package and thick rules for tables
\usepackage{array}

% create "+" rule type for thick vertical lines
\newcolumntype{+}{!{\vrule width 2pt}}

% create \thickcline for thick horizontal lines of variable length
\newlength\savedwidth
\newcommand\thickcline[1]{%
  \noalign{\global\savedwidth\arrayrulewidth\global\arrayrulewidth 2pt}%
  \cline{#1}%
  \noalign{\vskip\arrayrulewidth}%
  \noalign{\global\arrayrulewidth\savedwidth}%
}

% \thickhline command for thick horizontal lines that span the table
\newcommand\thickhline{\noalign{\global\savedwidth\arrayrulewidth\global\arrayrulewidth 2pt}%
\hline
\noalign{\global\arrayrulewidth\savedwidth}}


% Remove comment for double spacing
%\usepackage{setspace} 
%\doublespacing

% Text layout
\raggedright
\setlength{\parindent}{0.5cm}
%\textwidth 7.25in 
\textheight 8.75in

% Bold the 'Figure #' in the caption and separate it from the title/caption with a period
% Captions will be left justified
\usepackage[aboveskip=1pt,labelfont=bf,labelsep=period,justification=raggedright,singlelinecheck=off]{caption}
\renewcommand{\figurename}{Fig}

% Use the PLoS provided BiBTeX style
\bibliographystyle{plos2015}

% Remove brackets from numbering in List of References
\makeatletter
\renewcommand{\@biblabel}[1]{\quad#1.}
\makeatother


% Header and Footer with logo
\usepackage{lastpage,fancyhdr,graphicx}
\usepackage{epstopdf}
%\pagestyle{myheadings}
\pagestyle{fancy}
\fancyhf{}
%\setlength{\headheight}{27.023pt}
%\lhead{\includegraphics[width=2.0in]{PLOS-submission.eps}}
%\rfoot{\thepage/\pageref{LastPage}}
\rfoot{\thepage/\pageref{lab:last_page}}
\renewcommand{\headrulewidth}{0pt}
\renewcommand{\footrule}{\hrule height 2pt \vspace{2mm}}
\fancyheadoffset[L]{0.25in}
\fancyfootoffset[L]{0.25in}
\lfoot{\today}

%% Include all macros below

\newcommand{\lorem}{{\bf LOREM}}
\newcommand{\ipsum}{{\bf IPSUM}}
\newcommand\jp[1]{\textcolor{blue}{#1}}

%% END MACROS SECTION

\usepackage{amsthm, booktabs}

\usepackage{epstopdf}% To incorporate .eps illustrations using PDFLaTeX, etc.
\usepackage[caption=false]{subfig}% Support for small, `sub' figures and tables
%\usepackage[nolists,tablesfirst]{endfloat}% To `separate' figures and tables from text if required
%\usepackage[doublespacing]{setspace}% To produce a `double spaced' document if required
%\setlength\parindent{24pt}% To increase paragraph indentation when line spacing is doubled

\theoremstyle{plain}% Theorem-like structures provided by amsthm.sty
\newtheorem{theorem}{Theorem}[section]
\newtheorem{lemma}[theorem]{Lemma}
\newtheorem{corollary}[theorem]{Corollary}
\newtheorem{proposition}[theorem]{Proposition}

\theoremstyle{definition}
\newtheorem{definition}[theorem]{Definition}
\newtheorem{example}[theorem]{Example}

\theoremstyle{remark}
\newtheorem{remark}{Remark}
\newtheorem{notation}{Notation}

\begin{document}
\appendix

\rfoot{\thepage/\pageref{LastPage}}

\setcounter{page}{1}

\begin{flushleft}
{\Large
\textbf\newline{S1 Appendices for\\[5pt]\textit{A Bayesian Mixture Model approach to expected possession values in rugby league}} % Please use "sentence case" for title and headings (capitalize only the first word in a title (or heading), the first word in a subtitle (or subheading), and any proper nouns).
}
\newline
% Insert author names, affiliations and corresponding author email (do not include titles, positions, or degrees).
\\
% \author{
% \name{Thomas Sawczuk\textsuperscript{1,2}\thanks{CONTACT Thomas Sawczuk. Email: ; WORD COUNT: 4950}, Anna Palczewska\textsuperscript{1}, Ben Jones\textsuperscript{2,3} and Jan Palczewski\textsuperscript{4}}
% \affil{\textsuperscript{1}School of Built Environment, Engineering and Computing, Leeds Beckett University, Leeds, United Kingdom; \textsuperscript{2}Carnegie Applied Rugby Research (CARR) Centre, Carnegie School of Sport, Leeds Beckett University, Leeds, United Kingdom; \textsuperscript{3}England Performance Unit, The Rugby Football League, Red Hall, Leeds, United Kingdom; \textsuperscript{4}School of Mathematics, University of Leeds, Leeds, United Kingdom }
% }
Thomas Sawczuk,
Anna Palczewska,
Ben Jones,
Jan Palczewski
\end{flushleft}


\section{Data Preprocessing} \label{app:preprocessing}

This section provides further details surrounding the preprocessing steps taken to reduce the dataset from 557,050 observations to the 99,966 action locations used in the analysis.

To facilitate the data filtering process, actions were split into 23 preprocessing categories (Table \ref{t:preprocessing_categories}). Only actions taken by the attacking team were required for analysis so only actions belonging to the ``move team"; ``move self"; ``catch kick"; ``kick position"; ``move team error"; ``move self error"; ``loose ball" and ``kick goal" categories were used. Using only this subset of actions was necessary as a player completing a ``move self" action could also be given a ``run action" descriptor if they ran past an opponent, thus providing two entries for the same action (i.e. a multiple action coding). Additionally, incomplete/unsuccessful actions from any of these categories were only included if they resulted in the end of a possession. For example, an unsuccessful attempt at a loose ball collection or an unsuccessful attempt to intercept a pass by the defensive team were not included as these events were not successfully completed and including them would have unduly affected the chain of possession. However, an incomplete pass, or a dropped catch from a pass by the attacking team were included as these actions resulted in a change of possession.

As the study used the location of actions, it was important that the same location was not coded on more than one occasion for different actions completed consecutively within the same sequence. For example, if a player caught the ball and decided to run in the same location, Opta would code each action as an individual observation. Including both locations in the dataset could bias the results so multiple location codings were merged into a single location by removing the second consecutive location from the dataset indiscriminately. This indiscriminate removal could only be performed because the type of action (e.g. run, pass, kick) was not considered in this analysis.

\begin{table}[p]
\caption{Preprocessing categories and actions included within them in this study}
{\begin{tabular}{p{0.21\textwidth}p{0.7\textwidth}} \toprule
 Category & Events \\ \midrule
Auxiliary Information & Front Marker, Back Marker, Video Ref, Interchange, HIA, Stoppage\\
Generic Descriptor & Other Error, Try cause, Line Break Involvement, Line Break Assist, Break Cause, Tackle Break, Opp Error, Passing Move, Close Range, Error, Try Involvement, Long Range, Individual Effort, Other, Sin Bin Out, Yellow, Sin Bin Return To Field, Grounding, Contest, Sent Off Out, Red, Touchline/Deadball, Onside, On Report\\
Restart Actions & 50m Restart, Goal Line Drop Out, 20m Restart\\
Move Self & Restart Run, Evasion, Hitup, Kick Return, Line Engaged, Ruck Run, Dummy Half, Run, Line Not Engaged\\
Move Team & Complete, Short - Crossfield, Short - Grubber, Own Player, Break, Short - Banana, To Ground, Short - Bomb, Short - Chip, Try\\
Kick Goal & Conversion, Penalty Goal, Field Goal\\
Kick Position & Long - To Opposition, Good, Long - To Open, Long - 40-20, Long - Touch\\
Catch Pass & Simple Receipt, Jump Catch\\
Catch Kick & Kick Receipt, Restart Receipt\\
Loose Ball & Defensive Cleanup, Attacking Cleanup, Attempted Intercept, Contestable Cleanup, Interception\\
Tackle & Made, Dominant, Offload To Ground, Turnover Ball Split, Forced Within In Goal, Stolen, Turnover Into Touch, Offload\\
Missed Tackle & Bumped Off, Stepped, Positional, Outpaced, Try Conceded\\
Run Action & Dummy Pass, Half Break, Line Break, Carried Dead Ball, Forced Into In Goal, Carried In Touch\\
Play-The-Ball & Lost, Won, Interrupted \\
Attacking Descriptor & Kick Line Break, Try Assist, From Kick, From Penalty, From Line\\
Defensive Descriptor & Kick Pressure\\
Move Self Error & Dropped Ball Unforced, Ball Jolted, Lost Ball Forced \\
Move Team Error & Not Out, Failure To Find Touch, Incomplete, Off Target, Forward Pass, Forward, Kick Error, Bad Offload, To Opposition, Bad Pass, PTB Fumble, Intercepted\\
Catch Error & Accidental Knock On, Falcon\\
Penalty Conceded & Defence, Penalty, Inside 10m, Attack, Ruck Infringement, Foul Play, Double Movement, Obstruction\\
Defensive Play & Flop, Kick Not Defused, Kick Defused, Charge Down, Attempted Steal\\
Off The Ball & Decoy, Support Run, Kick Shield, Kick Shepherd, Kick Chase\\ \bottomrule
\end{tabular}}
\label{t:preprocessing_categories}
\end{table}


\newpage


\section{Statistical performance of the estimated model}\label{app:statistical_performance}
Bayesian analysis allows the statistical performance of models to be evaluated through analysis of the posterior distribution. In the main text, the mean of the posterior distribution of probabilities was presented and analysed. Here the variability of the posterior distribution is analysed by considering the standard deviation of the posterior distribution of the probability of each possession outcome at each location. 

The standard deviation of the posterior distribution of possession outcome probabilities $P_k^\sigma$ is used to measure the uncertainty within the parameter estimates for any $x,y$ location. For an outcome $s$ at location $x,y$, the standard deviation of the posterior distribution is approximated by
\[
P^\sigma(s; x,y) = \sqrt{\sum_k z_k(x,y) P_k^\sigma(s)^2},
\]
where $P_k^\sigma(s)$ is the standard deviation of posterior probability of $s$ at centre $k$ estimated by the sample standard deviation of the posterior sample generated by the MCMC algorithm.

The standard deviation of the posterior EPV estimate is approximated by
\[
\text{EPV}_{(x,y)}^\sigma = \sqrt{\sum_{s\in{S}}P^\sigma(s; x,y)^2\text{Points}(s)^2}
\]
%\[
%\text{EPV}_{(x,y)}^\sigma = \sqrt{\sum_{s\in{S}}P^\sigma(s; x,y)^2\text{Points}(s)}
%\]
Figure \ref{fig:wl_epv_sd} plots the variability in the smooth pitch surface for each possession outcome using the whole league model. In all possession outcome plots, there is greater variability in the wider areas of the pitch, which is accompanied by a lower density of actions in those areas in the KDE plot. This variability is particularly large for the penalty goal probabilities in wide areas. Similarly, there is increased variability in try/no try probabilities in both corners of the pitch on the opposition try line. In all circumstances, the greater uncertainty is unsurprising given that a greater density of actions took place within the centre of the pitch, but practitioners should interpret the findings in these areas with greater caution relative to the central areas of the pitch where more data is available.

\begin{figure}[p]
\centering
\includegraphics[width=0.8\textwidth]{Fig7}
\caption{Whole league model EPV standard deviation plot. 4pt Try and 6pt Try refer to unconverted and converted tries respectively. Kernel Density Estimation plot of dataset is provided to give an understanding of location densities. Brighter colours indicate higher values.} \label{fig:wl_epv_sd}
\end{figure}

\newpage

\section{Whole league model priors} \label{app:whole_league_priors}
Table \ref{t:whole_league_priors} displays the prior distribution parameters $\alpha_k$ for each centre $k$ used in the estimation of the whole league model. These priors loosely informed the model that there was a greater chance of points being scored by the end of the possession the closer the location was to the opposition try line. They could have been refined further by indicating that points were more likely to be scored in central areas as suggested by \cite{Sawczuk2021}, but a more loosely informative prior was selected as it was unclear if the trend would be shown for each individual possession outcome.

\begin{table}[h]
\caption{Prior $\alpha$ values for whole league Bayesian model. Centre coordinates are provided, alongside $\alpha$ values for each possession outcome. `C.Try' refers to converted try (6 points) and `U.Try' refers to unconverted try (4 points).}
\centering
{\begin{tabular}{cccccc} \toprule
Centre & No Try & Drop Goal & Penalty & U.Try & C.Try\\ \midrule
( 0, -10) & 90 & 1 & 1 & 4 & 4 \\
(20, -10) & 90 & 1 & 1 & 4 & 4 \\
(35, -10) & 90 & 1 & 1 & 4 & 4 \\
(50, -10) & 90 & 1 & 1 & 4 & 4 \\
(70, -10) & 90 & 1 & 1 & 4 & 4 \\
( 0,  20) & 90 & 1 & 1 & 4 & 4 \\
(20,  20) & 90 & 1 & 1 & 4 & 4 \\
(35,  20) & 90 & 1 & 1 & 4 & 4 \\
(50,  20) & 90 & 1 & 1 & 4 & 4 \\
(70,  20) & 90 & 1 & 1 & 4 & 4 \\
( 0,  35) & 85 & 1 & 3 & 5 & 6 \\
(20,  35) & 85 & 1 & 3 & 5 & 6 \\
(35,  35) & 85 & 1 & 3 & 5 & 6 \\
(50,  35) & 85 & 1 & 3 & 5 & 6 \\
(70,  35) & 85 & 1 & 3 & 5 & 6 \\
( 0,  65) & 80 & 1 & 3 & 7 & 9 \\
(20,  65) & 80 & 1 & 3 & 7 & 9 \\
(35,  65) & 80 & 1 & 3 & 7 & 9 \\
(50,  65) & 80 & 1 & 3 & 7 & 9 \\
(70,  65) & 80 & 1 & 3 & 7 & 9 \\
( 0,  90) & 75 & 1 & 3 & 9 & 12 \\
(20,  90) & 75 & 1 & 3 & 9 & 12 \\
(35,  90) & 75 & 1 & 3 & 9 & 12 \\
(50,  90) & 75 & 1 & 3 & 9 & 12 \\
(70,  90) & 75 & 1 & 3 & 9 & 12 \\
( 0, 100) & 70 & 1 & 3 & 10 & 15 \\
(20, 100) & 70 & 1 & 3 & 10 & 15 \\
(35, 100) & 70 & 1 & 3 & 10 & 15 \\
(50, 100) & 70 & 1 & 3 & 10 & 15 \\
(70, 100) & 70 & 1 & 3 & 10 & 15 \\
( 0, TRY) & 35 & 1 & 1 & 28 & 35 \\
(35, TRY) & 35 & 1 & 1 & 28 & 35 \\
(70, TRY) & 35 & 1 & 1 & 28 & 35 \\ \bottomrule
\end{tabular}}
\label{t:whole_league_priors}
\end{table}

\section{Team model priors} \label{app:team_priors}
Table \ref{t:team_priors} displays prior distribution parameters $\alpha_k$ for each centre $k$. These values were calculated by fitting a Dirichlet distribution to a sample from the posterior distribution of the whole league model using maximum likelihood estimation. All team attacking and defending models used this prior distribution. 

\begin{table}[h]
\caption{Prior distribution parameters $\alpha_k$ for team attacking and defending models. Centre coordinates are provided, alongside $\alpha$ values for each possession outcome. `C.Try' refers to converted try (6 points) and `U.Try' refers to unconverted try (4 points). Values rounded to 2 decimal places for brevity.}
\centering
{\begin{tabular}{cccccc} \toprule
Centre & No Try & Drop Goal & Penalty & U.Try & C.Try\\ \midrule
( 0, -10) & 184.72 & 0.72 & 2.01 & 4.97 & 6.43 \\
(20, -10) & 345.31 & 1.07 & 6.38 & 7.45 & 14.88 \\
(35, -10) & 280.81 & 1.37 & 4.63 & 5.08 & 16.00 \\
(50, -10) & 365.08 & 0.95 & 6.30 & 7.90 & 15.67 \\
(70, -10) & 230.12 & 0.77 & 1.28 & 5.40 & 6.11 \\
( 0,  20) & 371.56 & 2.28 & 1.87 & 7.08 & 27.40 \\
(20,  20) & 1559.21 & 2.73 & 14.96 & 28.85 & 86.65 \\
(35,  20) & 2815.84 & 6.64 & 44.81 & 67.00 & 168.66 \\
(50,  20) & 1599.20 & 1.03 & 22.07 & 25.46 & 94.59 \\
(70,  20) & 393.10 & 0.73 & 1.75 & 6.92 & 35.35 \\
( 0,  35) & 373.60 & 2.10 & 5.30 & 6.51 & 33.39 \\
(20,  35) & 1707.17 & 2.05 & 18.37 & 30.07 & 121.44 \\
(35,  35) & 2636.37 & 8.50 & 24.50 & 59.31 & 162.86 \\
(50,  35) & 1673.02 & 3.58 & 21.79 & 44.56 & 116.69 \\
(70,  35) & 310.63 & 3.68 & 6.61 & 10.50 & 25.85 \\
( 0,  65) & 439.66 & 2.03 & 10.38 & 17.21 & 63.22 \\
(20,  65) & 2189.67 & 10.97 & 65.76 & 75.37 & 294.36 \\
(35,  65) & 2546.81 & 26.14 & 94.46 & 84.30 & 355.25 \\
(50,  65) & 1726.64 & 6.24 & 49.69 & 68.55 & 197.80 \\
(70,  65) & 360.60 & 1.82 & 8.02 & 18.25 & 51.31 \\
( 0,  90) & 413.37 & 2.70 & 6.90 & 35.62 & 83.31 \\
(20,  90) & 1356.56 & 8.21 & 32.70 & 139.25 & 384.54 \\
(35,  90) & 2150.80 & 43.80 & 116.69 & 241.11 & 636.41 \\
(50,  90) & 1437.66 & 12.84 & 43.18 & 142.16 & 463.60 \\
(70,  90) & 365.55 & 0.91 & 11.60 & 34.77 & 50.19 \\
( 0, 100) & 154.63 & 1.15 & 3.38 & 18.26 & 50.01 \\
(20, 100) & 370.25 & 5.46 & 8.15 & 42.98 & 116.60 \\
(35, 100) & 427.75 & 3.94 & 7.62 & 47.37 & 146.33 \\
(50, 100) & 299.46 & 4.83 & 7.87 & 40.45 & 99.93 \\
(70, 100) & 121.38 & 1.30 & 2.36 & 24.68 & 34.07 \\
( 0, TRY) & 36.62 & 0.98 & 0.95 & 33.38 & 46.66 \\
(35, TRY) & 43.45 & 0.97 & 0.99 & 29.80 & 68.50 \\
(70, TRY) & 42.17 & 1.00 & 1.02 & 30.12 & 39.13 \\ \bottomrule
\end{tabular}}
\label{t:team_priors}
\end{table} 

%\bibliographystyle{plos2015}
%\bibliography{BayesianJSS}

\end{document}
